# Supplementary material for: Liu-type pretest and shrinkage estimation for the conditional autoregressive model
Source: PLoS One. 2023 Apr 4;18(4):e0283339. doi: 10.1371/journal.pone.0283339 (PMC10072455; doi:10.1371/journal.pone.0283339)
Supplement: S1 Text — (TXT) [file pone.0283339.s001.txt]

> library(spdep) 
> data(boston)
> attach(boston.c)
The following objects are masked from boston.c (pos = 3):

    AGE, B, CHAS, CMEDV, CRIM, DIS, INDUS, LAT, LON, LSTAT, MEDV, NOX,
    PTRATIO, RAD, RM, TAX, TOWN, TOWNNO, TRACT, ZN

The following objects are masked from boston.c (pos = 4):

    AGE, B, CHAS, CMEDV, CRIM, DIS, INDUS, LAT, LON, LSTAT, MEDV, NOX,
    PTRATIO, RAD, RM, TAX, TOWN, TOWNNO, TRACT, ZN

The following objects are masked from boston.c (pos = 5):

    AGE, B, CHAS, CMEDV, CRIM, DIS, INDUS, LAT, LON, LSTAT, MEDV, NOX,
    PTRATIO, RAD, RM, TAX, TOWN, TOWNNO, TRACT, ZN

> boston.c[1:10,]
         TOWN TOWNNO TRACT      LON     LAT MEDV CMEDV    CRIM   ZN INDUS CHAS
1      Nahant      0  2011 -70.9550 42.2550 24.0  24.0 0.00632 18.0  2.31    0
2  Swampscott      1  2021 -70.9500 42.2875 21.6  21.6 0.02731  0.0  7.07    0
3  Swampscott      1  2022 -70.9360 42.2830 34.7  34.7 0.02729  0.0  7.07    0
4  Marblehead      2  2031 -70.9280 42.2930 33.4  33.4 0.03237  0.0  2.18    0
5  Marblehead      2  2032 -70.9220 42.2980 36.2  36.2 0.06905  0.0  2.18    0
6  Marblehead      2  2033 -70.9165 42.3040 28.7  28.7 0.02985  0.0  2.18    0
7       Salem      3  2041 -70.9360 42.2970 22.9  22.9 0.08829 12.5  7.87    0
8       Salem      3  2042 -70.9375 42.3100 27.1  22.1 0.14455 12.5  7.87    0
9       Salem      3  2043 -70.9330 42.3120 16.5  16.5 0.21124 12.5  7.87    0
10      Salem      3  2044 -70.9290 42.3160 18.9  18.9 0.17004 12.5  7.87    0
     NOX    RM   AGE    DIS RAD TAX PTRATIO      B LSTAT
1  0.538 6.575  65.2 4.0900   1 296    15.3 396.90  4.98
2  0.469 6.421  78.9 4.9671   2 242    17.8 396.90  9.14
3  0.469 7.185  61.1 4.9671   2 242    17.8 392.83  4.03
4  0.458 6.998  45.8 6.0622   3 222    18.7 394.63  2.94
5  0.458 7.147  54.2 6.0622   3 222    18.7 396.90  5.33
6  0.458 6.430  58.7 6.0622   3 222    18.7 394.12  5.21
7  0.524 6.012  66.6 5.5605   5 311    15.2 395.60 12.43
8  0.524 6.172  96.1 5.9505   5 311    15.2 396.90 19.15
9  0.524 5.631 100.0 6.0821   5 311    15.2 386.63 29.93
10 0.524 6.004  85.9 6.5921   5 311    15.2 386.71 17.10
> 
